# Supplementary material for: Expression and function of Caenorhabditis elegans UNCP-18, a paralog of the SM protein UNC-18
Source: Genetics. 2023 Oct 5;225(4):iyad180. doi: 10.1093/genetics/iyad180 (PMC10697816; doi:10.1093/genetics/iyad180)
Supplement: iyad180_Supplementary_Data [file iyad180_supplementary_data.zip]

Archive with 2 entries (2 files):
- Movie_S1_GENETICS-2023-306511.mp4
- Movie_S1_Legend_GENETICS-2023-306511.docx
